# Supplementary material for: Transcription-coupled structural dynamics of topologically associating domains regulate replication origin efficiency
Source: Genome Biol. 2021 Jul 12;22:206. doi: 10.1186/s13059-021-02424-w (PMC8276456; doi:10.1186/s13059-021-02424-w)
Supplement: Supplementary file 2 — Additional file 2: Table S1. Sequence of TADs and origins (TAD1 & TAD2). [file 13059_2021_2424_MOESM2_ESM.xlsx]

## Sheet: Sheet1
Table S1 Sequence of TADs and origins (TAD1 & TAD2)
RD	Description	Locus name	Sequence in the TAD	Sequence in the Genome (hg38, chr1)	Length (kb)
TAD1	A TAD replicating in early S phase with multiple origins	TAD1	1-802996	16911932-17714928	803
	TAD boundaries	TB	1-40000	16911932-16951772	40
			763000-802996	17674931-17714931
	TAD boundary and	ORI1	1-19840	16911932-16931772	20
	active origin
	Active origins	ORI2	59361-78720	16971293-16990652	20
		ORI3	283841-321760	17195773-17233692	38
	Dormant origins	ORI4	195041-215040	17106973-17126972	20
		ORI5	509281-529280	17421213-17441212	20
TAD2	A TAD replicating in middle S phase with multiple origins	TAD2	1-1123529	17722716-18846245	1123
	TAD boundaries	TB	1-40000	17722716-17762716	40
			1083529-1123529	1083529-1123529
	Active replication origin	ORI6	373281-392960	18095997-18115676	20
		ORI7	922000-948000	18644716-18670716	26
