# Supplementary material for: Transcription-coupled structural dynamics of topologically associating domains regulate replication origin efficiency
Source: Genome Biol. 2021 Jul 12;22:206. doi: 10.1186/s13059-021-02424-w (PMC8276456; doi:10.1186/s13059-021-02424-w)
Supplement: Supplementary file 3 — Additional file 3: Table S2. Sequence of TADs and origins (TAD3 & TAD4 & TAD5). [file 13059_2021_2424_MOESM3_ESM.xlsx]

## Sheet: Sheet1
Table S2 Sequence of TADs and origins (TAD3 & TAD4 & TAD5)
RD	Description	Locus name	Sequence in the TAD	Sequence in the Genome (hg38)	Length (kb)
TAD3	A TAD replicating in early S phase	TAD3	1-660000	chr12:6340000-7000000	660
	Active origins	ORI11	212834-232834	6532834-6552834	20
		ORI12	560836-580836	6900836-6920837	20
	Dormant origins	ORI13	160834-180834	6500834-6520834	20
		ORI14	340834-360834	6680834-6700834	20
TAD4	A TAD replicating in early S phase	TAD4	1-1000000	chr15:34007799-35007799	1000
	Active origins	ORI15	90000-110000	34097799-34117799	20
		ORI16	200000-220000	34207799-34227799	20
	Dormant origins	ORI17	440000-460000	34447799-34467799	20
		ORI18	840000-860000	34847799-34867799	20
TAD5	A TAD replicating in middle S phase	TAD5	1-1000000	chr6:151500000-152500000	1000
	Active origins	ORI19	158865-178865	151658865-151678865	20
		ORI20	578865-598865	152078865-152098865	20
	Dormant origins	ORI21	498865-518865	151998865-152018865	20
		ORI22	708865-728865	152208865-152228865	20
