# Supplementary material for: Transcription-coupled structural dynamics of topologically associating domains regulate replication origin efficiency
Source: Genome Biol. 2021 Jul 12;22:206. doi: 10.1186/s13059-021-02424-w (PMC8276456; doi:10.1186/s13059-021-02424-w)
Supplement: Supplementary file 4 — Additional file 4: Table S3. Information for probes and primers. [file 13059_2021_2424_MOESM4_ESM.xlsx]

## Sheet: Sheet1
Table S3 Information for probes and primers
Primer	Sequence
TAD1-primary primer F with T7	GCCGTACGGATAATACGACTCACTATAGGG CCCGCGTTAACCATACACCG
TAD1-primary primer R	CATCGAAGCGTGTGGCTACC
TAD1-reverse transcription primer	CATCGAAGCGTGTGGCTACC(5’TAMRA modified)
Origin 1	CGCAACGCTTGGGACGGTTCCAATCGGATC (5′ AF647 modified)
Origin 2	CGAATGCTCTGGCCTCGAACGAACGATAGC (5′ AF647 modified)
Origin 3	AAGTCGTACGCCGATGCGCAGCAATTCACT (5′ AF647 modified)
Origin 4	CAAGTATGCAGCGCGATTGACCGTCTCGTT (5′ AF647 modified)
Origin 5	ACGAATCCACCGTCCAGCGCGTCAAACAGA (5′ AF647 modified)
TAD2-primary primer F with T7	GCCGTACGGATAATACGACTCACTATAGGG GTGGTAAAGCTCCGCGGCTT
TAD2-primary primer R	TCGTTCCGCATTGACCAATC
TAD2-reverse transcription primer	TCGTTCCGCATTGACCAATC (5′ TAMRA modified)
Origin 6	CGCGCGGATCCGCTTGTCGGGAACGGATAC (5′ AF647 modified)
Origin 7	GCCCGTATTCCCGCTTGCGAGTAGGGCAAT (5′ AF647 modified)
